# Supplementary material for: A Novel High-Throughput Sample-in-Result-Out Device for the Rapid Detection of Viral Nucleic Acids
Source: Biosensors (Basel). 2024 Nov 13;14(11):549. doi: 10.3390/bios14110549 (PMC11591587; doi:10.3390/bios14110549)
Supplement: Supplementary file 1 [file biosensors-14-00549-s001.zip]

Archive with 1 entries (1 files):
- biosensors-3194796-supplementary.pdf
